# Supplementary material for: Locations and patterns of meiotic recombination in two-generation pedigrees
Source: BMC Med Genet. 2009 Sep 17;10:93. doi: 10.1186/1471-2350-10-93 (PMC2760526; doi:10.1186/1471-2350-10-93)
Supplement: Additional file 5 — Meiotic crossover sites in eight autism families. Meiotic crossover sites were located with pediSNP in eight autism families as a function of chromosome. Children identified with a single asterisk were diagnosed as having autism, while a double asterisk indicates a diagnosis of Autism Spectrum Disorder. Values represent the number of meiotic crossover events. In some instances it is possible to determine that a crossover has occurred, but it is not possible to unambiguously assign the crossover to a child or his/her sibling. In such cases we recorded a value of 0.5 crossovers for each sibling. [file 1471-2350-10-93-S5.XLS]

## Sheet: Sheet1
Family	AU1043								AU0176								AU1098						AU1157						AU1171						AU1193						AU1215
Child	Daughter #1 *		Daughter #2		Daughter #3		Daughter #4 *		Daughter #1		Son #2 *		Son #3		Daughter #4 *		Daughter #1		Son #2 *		Son #3 *		Son #1 *		Son #2		Son #3 *		Son #1 *		Son #2		Daughter #3 *		Son #1		Son #2 *		Son #3 *		Son #1 *		Daughter #2 **		Son #3		Son #4 *		Son #5
Gamete	Paternal	Maternal	Paternal	Maternal	Paternal	Maternal	Paternal	Maternal	Paternal	Maternal	Paternal	Maternal	Paternal	Maternal	Paternal	Maternal	Paternal	Maternal	Paternal	Maternal	Paternal	Maternal	Paternal	Maternal	Paternal	Maternal	Paternal	Maternal	Paternal	Maternal	Paternal	Maternal	Paternal	Maternal	Paternal	Maternal	Paternal	Maternal	Paternal	Maternal	Paternal	Maternal	Paternal	Maternal	Paternal	Maternal	Paternal	Maternal	Paternal
chr1	1	6	2	5	1	4	2	4	2	4.5	1	2.5	1	2.5	2	3.5	1	4	1	1	1	1	1	3	1	2	3	4	3	3	3	3	0	1	2	4	1	1	2	6	1	2	1	3	2	3	2	1	1
chr2	3	3	1	2	1	5	2	2	0	2.5	4	2.5	2	1.5	3	2.5	2	4	1	4	3	3	1	3	4	3	0	1	1	1	2	5	1	2	2	3	0	7	1	2	1	2	2	2	3	4	2	4	2
chr3	1	3	2	1	2	3	2	1	2.5	5	1.5	2	3.5	2	3.5	1	2	3	0	3	2	2	1	4	2	3	3	3	1	2	2	4	2	2	2	4	2	5	3	1	1	2	2	1	2	3	2	3	1
chr4	2	1	1	3	1	0	2	2	3	3	1	3	2	2	0	1	0	1	1	1	2	2	1	3	1	1	1	2	2	3	0	2	1	1	3	4	0	4	1	3	0	5	2	2	2	2	1	3	1
chr5	2	3	2	3	1	2	3	1	2.5	3	2.5	3	3.5	3	1.5	3	1	1	1	0	2	2	2	5	2	3	3	1	1	6	1	2	1	4	0	2	3	1	0	1	0	3	1	1	2	2	0	3	0
chr6	1	2	1	3	0	1	2	2	0	3	2	2	3	1	1	1	2	3	1	2	1	1	1	2	2	1	1	3	1	3	2	5	2	3	2	1	1	2	0	0	1	3	0	1	2	2	2	1	1
chr7	1	3	2	1	1	1	1	2	2	1	3	2	1	2	2	2	2	2	0	1	2	1	0	1	2	3	2	2	1	3	1	3	1	2	0	1	3	2	2	2	3	3	0	3	2	1	2	4	0
chr8	1	2	2	1	2	1	1	3	1	2.5	2	3.5	1	3.5	0	1.5	1	3	0	1	2	1	2	2	2	2	1	1	1	2	2	5	2	3	2	3	1	2	1	3	1	2	0	1	2	2	1	4	1
chr9	0.5	0	0.5	0	2.5	3	1.5	1	3	2	2	0	1	2	3	2	1	1	0	1	1	1	1	2	2	2	1	3	1	2	2	3	0	2	1	3	2	2	2	1	1	3	0	1	3	1	1	1	2
chr10	0	0	1	2	2	3	1	5	1	2	2	1	0	4	0	1	1	3	1	1	2	3	1	4	1	2	1	0	2	4	0	2	2	4	1	1	2	1	0	2	1	2	1	1	1	2	1	2	1
chr11	1	2	1	2	1	2	1	4	3	3	0	2	1	1	2	1	0	0	1	1	2	2	1	0	1	0	1	4	0	1	2	2	2	4	2	0	2	2	2	2	2	0	2	1	2	2	0	1	1
chr12	1.5	2	0.5	1	0.5	4	1.5	1	1.5	3	2.5	1	0.5	0	2.5	2	0	0	0	2	2	4	1	1	1	0	1	1	1	2	1	1	1	1	3	2	1	4	1	4	1	3	3	2	0	1	1	2	1
chr13	0	1	2	3	1	2	1	1	1	2	2	1	1	2	0	1	1	0	0	0	0	2	2	2	1	2	2	3	2	2	0	2	0	2	0	0	1	2	1	2	2	1	1	1	3	1	0	1	0
chr14	1	0	2	1	1	3	1	2	0	2	1	0	0	0	0	1	1	1	2	0	0	1	1	0	1	0	1	3	2	1	2	1	1	2	0	0	0	3	0	1	3	1	0	1	1	1	1	2	1
chr15	1	2	0	1	2	0	1	2	1	3	1	1	1	1	2	3	0	2	1	2	0	1	1	1	1	1	2	3	1	3	1	2	1	1	0	1	1	1	1	1	1	1	1	0	1	0	1	3	2
chr16	2	0	1	2	1	0	1	1	1	2	1	2	1	2	0	1	1	3	1	0	2	1	1	2	0	1	1	0	1	2	2	1	1	1	1	3	1	1	2	3	1	2	2	0	1	1	1	1	2
chr17	0	1	2	0	2	1	2	2	2	2	1	1	1	2	2	2	1	0	0	0	0	2	2	2	1	3	1	2	2	1	1	1	0	0	1	4	1	2	2	0	1	0	2	0	0	2	1	2	2
chr18	1	0	1	1	1	1	1	0	1	2	0	2	1	0	1	1	1	1	2	0	0	4	2	1	1	1	1	2	2	1	1	4	1	2	1	1	2	3	1	0	1	3	1	2	2	2	0	1	1
chr19	1	0	0	1	1	2	1	0	1	1	0	1	0	1	0	1	1	0	1	1	0	2	2	0	2	1	0	0	0	2	1	0	0	0	2	2	1	0	1	0	0	2	0	2	2	0	2	0	0
chr20	1	1	1	0	1	1	2	1	0.5	1	2.5	1	0.5	2	0.5	1	0	2	0	2	0	2	1	2	0	0	1	2	0	2	1	2	0	0	2	1	1	2	1	0	2	0	2	0	1	1	2	2	1
chr21	1	1	0	2	0	3	0	0	1	1	1	0	0	2	1	0	1	1	1	0	0	0	0	1	1	0	1	0	1	1	0	1	0	0	0	1	1	1	0	2	0	1	1	1	0	1	0	1	1
chr22	1	1	0	0	0	2	0	0	1	1	0	0	1	0	1	1	0	0	1	1	1	1	2	0	0	0	1	0	2	2	2	1	1	0	0	0	1	0	0	2	0	1	1	1	1	1	1	2	1
per autosom
Autosomes	24	34	25	35	25	44	30	37	31	51.5	33	33.5	26	36.5	28	33.5	20	35	16	24	25	39	27	41	29	31	29	40	28	49	29	52	20	37	27	41	28	48	24	38	24	42	25	27	35	35	24	44	23
chrX	0	2.5	0	1.5	0	2.5	0	1.5	0	2	0	2	0	3	0	0	0	2	0	2	0	3	0	0	0	2	0	0	0	2	0	3	0	1	0	2	0	0	0	2	0	3	0	1	0	3	0	0	0
chrY	0	0	0	0	0	0	0	0	0	0	0	0	0	0	0	0	0	0	0	0	0	0	0	0	0	0	0	0	0	0	0	0	0	0	0	0	0	0	0	0	0	0	0	0	0	0	0	0	0
[truncated: 18 more columns]
